# Supplementary material for: Excess heat capacity and entropy of mixing along the hydroxyapatite-chlorapatite and hydroxyapatite-fluorapatite binaries
Source: Phys Chem Miner. 2021 Oct 28;48(12):44. doi: 10.1007/s00269-021-01167-1 (PMC8553719; doi:10.1007/s00269-021-01167-1)
Supplement: Supplementary file 1 — Supplementary file1 (XLS 224 KB) [file 269_2021_1167_MOESM1_ESM.xls]

## Sheet: OH-F Ap
Supplementary Material: Table S1: PPMS and DSC measured heat capacities of synthetic members of the OH-Ap - F-Ap binary.
Title: Excess heat capacity and entropy of mixing along the hydroxyapatite-chlorapatite and hydroxyapatite-fluorapatite binaries
Authors: Dachs E., Benisek A., Harlov D.
			"PPMS-DSC" is the agreement between PPMS- and DSC-measured Cp at 298.15 K, i.e. 100(Cp(PPMS) - Cp(DSC))/Cp(DSC)
PPMS: APS-88 (OH-Ap)			DSC: APS-88 (OH-Ap)			DSC: APS-88 (OH-Ap)			PPMS: APS-92			PPMS: APS-91			DSC: APS-91			PPMS: APS-77			DSC: APS-77			PPMS: APS-70			DSC: APS-70			PPMS: APS-85			DSC: APS-85			PPMS: APS-69			DSC: APS-69			PPMS: APS-84			DSC: APS-84			PPMS: APS-86
						Cp around phase transition (442 K)
molar weight	502.306	g/mol	molar weight	502.306	g/mol	molar weight	502.306	g/mol	molar weight	503.34	g/mol	molar weight	503.53	g/mol	molar weight	503.53	g/mol	molar weight	503.103	g/mol	molar weight	503.103	g/mol	molar weight	503.183	g/mol	molar weight	503.183	g/mol	molar weight	503.183	g/mol	molar weight	503.183	g/mol	molar weight	503.242	g/mol	molar weight	503.242	g/mol	molar weight	503.442	g/mol	molar weight	503.442	g/mol	molar weight	503.521
X(F)	0		X(F)	0		X(F)	0		X(F)	0.298		X(F)	0.39		X(F)	0.39		X(F)	0.4		X(F)	0.4		X(F)	0.44		X(F)	0.44		X(F)	0.44		X(F)	0.44		X(F)	0.47		X(F)	0.47		X(F)	0.57		X(F)	0.57		X(F)	0.61
			PPMS-DSC	0.6	%										PPMS-DSC	0.2	%				PPMS-DSC	-0.35	%				PPMS-DSC	-0.07	%				PPMS-DSC	0.4	%				PPMS-DSC	0.26	%				PPMS-DSC	0.65	%
T	Cp	σ(Cp)	T	Cp	σ(Cp)	T	Cp	σ(Cp)	T	Cp	σ(Cp)	T	Cp	σ(Cp)	T	Cp	σ(Cp)	T	Cp	σ(Cp)	T	Cp	σ(Cp)	T	Cp	σ(Cp)	T	Cp	σ(Cp)	T	Cp	σ(Cp)	T	Cp	σ(Cp)	T	Cp	σ(Cp)	T	Cp	σ(Cp)	T	Cp	σ(Cp)	T	Cp	σ(Cp)	T	Cp
(K)	(J/mol.K)	(J/mol.K)	(K)	(J/mol.K)	(J/mol.K)	(K)	(J/mol.K)	(J/mol.K)	(K)	(J/mol.K)	(J/mol.K)	(K)	(J/mol.K)	(J/mol.K)	(K)	(J/mol.K)	(J/mol.K)	(K)	(J/mol.K)	(J/mol.K)	(K)	(J/mol.K)	(J/mol.K)	(K)	(J/mol.K)	(J/mol.K)	(K)	(J/mol.K)	(J/mol.K)	(K)	(J/mol.K)	(J/mol.K)	(K)	(J/mol.K)	(J/mol.K)	(K)	(J/mol.K)	(J/mol.K)	(K)	(J/mol.K)	(J/mol.K)	(K)	(J/mol.K)	(J/mol.K)	(K)	(J/mol.K)	(J/mol.K)	(K)	(J/mol.K)
5.11722	0.0380902	0.00112194	284.196	369.867	1.37676	422.455	446.367	1.41653	5.12738	0.0401464	0.000365642	5.14306	0.0432006	0.000725283	280.846	362.731	1.13912	5.29397	0.0421829	0.000712251	279.128	362.61	1.82749	5.13065	0.0384614	0.000458207	279.156	361.259	2.73943	5.12794	0.0480684	0.00141376	280.838	360.783	1.32988	5.14886	0.0424673	0.000682114	279.138	358.654	0.753122	5.14903	0.0531527	0.000421955	281.862	358.799	1.19116	5.12847	0.0463508
5.47378	0.0465452	0.00128524	288.667	373.062	1.56366	423.458	447.009	1.5342	5.47753	0.0494212	0.000394462	5.50376	0.0542553	0.000823916	285.315	365.62	1.08135	5.64975	0.0524548	0.000785401	283.594	365.596	1.90705	5.47718	0.0478206	0.00052577	283.622	364.154	2.16766	5.47934	0.0597759	0.00160732	285.308	363.726	1.38703	5.50328	0.0538379	0.000725047	283.603	361.816	0.753353	5.49735	0.0613177	0.000439857	286.331	361.659	1.01422	5.47967	0.0585181
5.85571	0.0561242	0.00150141	293.151	376.022	1.68934	424.46	447.573	1.64363	5.8608	0.062312	0.000460662	5.8875	0.0680164	0.000894954	289.79	368.389	0.946507	6.04183	0.0662156	0.000880925	288.065	368.497	2.012	5.861	0.0605237	0.000591243	288.093	367.086	1.9705	5.86444	0.0750183	0.00157147	289.782	366.387	1.50402	5.88779	0.0682574	0.000857104	288.075	364.785	0.800794	5.88072	0.0792918	0.000505348	290.808	364.44	0.899706	5.86301	0.0742811
6.27229	0.0711786	0.00175281	297.638	379.087	1.40322	425.463	448.229	1.78472	6.27238	0.0790836	0.000547461	6.30134	0.0864834	0.00105968	294.274	371.024	1.03053	6.46469	0.0844018	0.00101802	292.547	371.269	2.03648	6.2745	0.0774023	0.000683417	292.577	369.672	1.64029	6.27645	0.096191	0.00209124	294.267	369.189	1.64115	6.30096	0.0874049	0.000792303	292.557	367.466	0.659972	6.29647	0.101096	0.000565914	295.294	367.185	0.763158	6.27503	0.0953824
6.72973	0.0908701	0.0020277	302.134	381.986	1.13336	426.464	448.741	1.86036	6.73207	0.101542	0.00059498	6.76541	0.111343	0.00108698	298.763	373.537	1.16065	6.93481	0.108377	0.00119457	297.034	374.233	2.2532	6.73211	0.100817	0.000776935	297.064	372.427	0.905976	6.73622	0.124078	0.00257575	298.757	371.842	1.83182	6.76222	0.113553	0.00118546	297.044	370.196	0.388983	6.75682	0.131106	0.000652698	299.786	369.92	0.617608	6.73306	0.123765
7.18547	0.112521	0.00238183	306.633	384.668	0.972302	427.468	449.291	1.68666	7.19081	0.128107	0.000682612	7.2026	0.138913	0.00133973	303.261	376.193	1.06736	7.39043	0.136848	0.00142378	301.53	376.558	2.21162	7.18895	0.128245	0.000891325	301.559	375.12	0.449899	7.19261	0.156143	0.00282203	303.254	374.396	1.61425	7.20563	0.143124	0.000985071	301.54	372.831	0.400053	7.19996	0.165082	0.000751883	304.283	372.574	0.476785	7.19329	0.158104
7.6943	0.141336	0.00282633	311.143	387.312	1.01576	428.475	449.834	1.45401	7.70148	0.163479	0.000798524	7.71281	0.177819	0.00164424	307.763	378.714	1.12969	7.91206	0.175513	0.00161145	306.029	379.282	2.13167	7.70261	0.164561	0.00104168	306.058	377.671	0.139938	7.70313	0.199011	0.0035942	307.756	376.915	1.27545	7.71702	0.184235	0.00157898	306.039	375.409	0.535143	7.71069	0.212875	0.000905001	308.789	375.203	0.450568	7.70514	0.202558
8.2392	0.180312	0.00337495	315.655	390.024	1.00396	429.481	450.337	1.39695	8.24985	0.209978	0.000971073	8.26145	0.228176	0.00199251	312.274	381.309	1.06658	8.47107	0.224952	0.00172385	310.537	381.888	2.37915	8.249	0.21276	0.00126082	310.567	380.229	0.320976	8.25251	0.254589	0.004304	312.267	379.463	1.01429	8.26584	0.23775	0.00189054	310.547	377.739	0.849035	8.25777	0.271417	0.00105147	313.299	377.741	0.420535	8.25334	0.260235
8.83031	0.229513	0.00361559	320.93	393.296	0.834873	430.488	450.97	1.16288	8.83705	0.269405	0.00117003	8.85005	0.29094	0.00234846	316.789	383.845	1.01476	9.06924	0.290117	0.00230794	315.049	384.714	2.86949	8.83491	0.273843	0.00152107	315.08	382.68	0.616208	8.83822	0.324444	0.00561116	316.783	381.955	0.748233	8.85245	0.303252	0.00228456	315.06	380.034	1.22364	8.84483	0.347093	0.0012541	324.365	383.953	3.81376	8.83935	0.331395
9.45704	0.29644	0.00386241	334.844	401.816	0.527399	431.492	451.717	1.30874	9.46762	0.346586	0.00142155	9.47938	0.373513	0.00284854	323.611	387.65	1.18251	9.71117	0.373722	0.00280018	319.571	387.048	2.7222	9.47056	0.354189	0.00179537	319.602	385.273	0.481286	9.47017	0.41459	0.00697141	323.623	385.788	0.413863	9.48213	0.388382	0.00258462	319.582	382.438	1.15901	9.47756	0.440627	0.00152599	334.215	388.83	1.23972	9.47186	0.423319
10.1341	0.3855	0.00579916	339.378	404.385	0.330825	432.497	452.477	1.11748	10.1447	0.445123	0.00172862	10.155	0.478525	0.00334306	332.737	392.647	1.43296	10.3987	0.482293	0.00334167	324.097	389.178	3.05995	10.1444	0.457681	0.00217585	324.128	387.818	0.678316	10.1426	0.529603	0.00934977	332.787	390.68	0.379179	10.1609	0.499019	0.00327	324.109	384.81	1.30617	10.1513	0.560229	0.00188596	338.748	391.058	1.08208	10.1466	0.539404
10.8595	0.496767	0.00646602	343.908	407.08	0.43376	433.498	453.008	1.15734	10.8638	0.573929	0.00211993	10.879	0.613956	0.00406532	337.27	395.081	1.71864	11.1372	0.622074	0.0041771	328.63	391.724	3.25402	10.8618	0.586825	0.00276127	328.662	389.987	0.589846	10.872	0.675153	0.0115076	337.319	393.189	0.35275	10.884	0.638145	0.0041144	328.642	387.213	1.36488	10.8795	0.706333	0.00227709	343.28	393.34	1.13786	10.8664	0.683125
11.6284	0.638767	0.00733243	348.44	409.537	0.584099	434.502	453.533	1.19831	11.6491	0.738987	0.00260108	11.6559	0.786735	0.00494513	341.802	397.564	1.78826	11.9241	0.799395	0.0052038	333.162	394.105	3.25487	11.6602	0.757062	0.00326741	333.193	392.607	0.505649	11.6436	0.856684	0.014419	341.851	395.633	0.547991	11.6624	0.812984	0.00487824	333.173	389.711	1.48397	11.6609	0.898252	0.00279864	347.81	395.423	1.18593	11.6498	0.865262
12.4706	0.841333	0.00920771	352.97	411.794	0.726079	435.503	453.989	1.23949	12.4793	0.952633	0.00314536	12.4914	1.00459	0.00590774	346.334	399.791	1.60637	12.7743	1.02564	0.00617361	337.697	396.482	3.20334	12.4788	0.970364	0.00407775	337.727	394.855	0.354463	12.4875	1.092	0.0181599	346.383	398.067	0.751715	12.5013	1.03755	0.00590273	337.707	392.213	1.53058	12.4873	1.11626	0.00323544	352.34	397.725	1.02825	12.4804	1.09615
13.3528	1.09932	0.011314	357.499	414.032	0.92898	436.507	454.364	1.2233	13.3783	1.22404	0.00391158	13.3857	1.27953	0.00774653	350.864	402.341	1.84967	13.6803	1.37198	0.00917666	342.229	398.841	3.18432	13.3822	1.2431	0.00492553	342.258	397.06	0.61573	13.3754	1.38363	0.0229493	350.914	400.594	0.868534	13.3875	1.3167	0.00746905	342.239	394.674	1.51217	13.3858	1.41197	0.00415835	356.869	400.006	1.05503	13.3776	1.38907
14.3223	1.42795	0.0132678	362.027	416.324	1.22111	437.509	454.792	1.09737	14.3358	1.56768	0.00483616	14.3433	1.63315	0.00953859	355.395	404.568	1.79102	14.656	1.67969	0.00927825	346.762	401.047	3.01076	14.3303	1.57794	0.00610444	346.791	399.643	0.421987	14.3345	1.74789	0.0280851	355.444	402.961	0.826005	14.3483	1.66914	0.00894517	346.772	397.111	1.38368	14.3574	1.77612	0.00495347	361.397	402.128	1.14076	14.3319	1.7444
15.3529	1.84813	0.015542	366.556	418.817	1.37821	438.513	455.179	1.17587	15.3792	1.99792	0.00595445	15.3785	2.07703	0.00993671	359.921	406.691	1.75038	15.6992	2.14508	0.0112306	351.293	403.244	2.75625	15.377	2.0232	0.00761025	351.322	401.872	0.482144	15.3583	2.21432	0.0366528	359.971	405.215	0.663432	15.394	2.12465	0.0104413	351.304	399.226	1.3943	15.3825	2.22572	0.00557213	365.975	404.248	1.23708	15.3698	2.20852
16.4567	2.38701	0.0189404	372.471	421.867	1.54417	439.518	455.466	1.27076	16.475	2.53721	0.00738427	16.4898	2.61702	0.00903572	364.451	408.887	1.78418	16.8295	2.72526	0.0135863	355.823	405.556	2.50765	16.4745	2.56413	0.00941364	355.852	404.202	0.598441	16.4595	2.79575	0.0461668	364.502	407.498	0.576648	16.4874	2.67813	0.0129212	355.834	401.557	1.17957	16.4761	2.79462	0.00703338	381.003	411.432	1.16227	16.4717	2.77616
17.6571	3.04382	0.0223204	385.003	427.977	2.32537	440.519	455.899	1.20858	17.6524	3.2619	0.00966722	17.6646	3.30376	0.0114017	368.977	411.141	1.83223	18.0225	3.43093	0.015511	360.351	407.704	2.05682	17.6457	3.23909	0.0117727	360.38	406.471	0.713524	17.6486	3.4604	0.0392365	369.027	409.796	0.462716	17.6715	3.37576	0.0166672	360.362	403.798	1.31781	17.6519	3.53374	0.00840976	386.216	413.678	0.519738	17.643	3.47648
18.9282	3.85618	0.0266937	389.524	430.118	2.19401	441.527	456.117	1.16466	18.9232	4.09435	0.012112	18.9346	4.14945	0.0139249	377.532	414.938	1.60631	19.3094	4.31063	0.0148681	364.884	409.671	1.98885	18.9261	4.08469	0.0148532	364.91	408.655	1.05497	18.9214	4.41318	0.0703509	377.658	414.005	0.305233	18.9391	4.19026	0.0137225	364.893	406.075	1.17986	18.9177	4.48772	0.0111705	390.737	415.686	0.470373	18.9198	4.35867
20.2669	4.86878	0.0318467	394.044	432.107	1.97277	442.529	456.285	1.29034	20.2835	5.04007	0.0182019	20.2956	5.18228	0.0163793	384.074	417.796	1.61456	20.682	5.39108	0.0191229	369.409	411.768	2.1588	20.2797	5.08286	0.0172243	369.437	410.805	1.23733	20.2911	5.36743	0.0402076	384.236	417.059	0.725142	20.2989	5.24146	0.0170221	369.42	408.104	1.25873	20.2935	5.13664	0.0152016	395.257	417.691	0.442413	20.2837	5.36425
21.7114	6.08613	0.0384275	398.562	434.095	1.66944	443.532	456.488	1.30401	21.7412	6.34487	0.0207316	21.7389	6.42304	0.0201748	388.595	419.981	1.86816	22.1526	6.64821	0.0215747	378.145	415.752	2.53058	21.7377	6.33877	0.0241056	378.22	414.464	0.664931	21.7413	6.54723	0.0190078	388.758	418.991	0.681501	21.7438	6.49231	0.0200222	378.204	411.618	1.18001	21.7314	6.49924	0.0239704	399.776	419.653	0.494088	21.7457	6.57691
23.2727	7.59484	0.0468274	403.081	436.171	1.35534	444.534	456.678	1.36243	23.2841	7.81455	0.0209694	23.302	7.93072	0.027825	393.115	422.004	1.9856	23.725	8.19375	0.0287285	383.402	418.197	2.6487	23.298	7.91094	0.028069	383.486	417.004	0.688732	23.2872	8.02002	0.0271047	393.278	420.837	0.676882	23.3028	7.95744	0.0267861	383.469	413.993	1.04416	23.2814	8.22256	0.0196568	404.293	421.594	0.602978	23.2986	8.13951
24.9516	9.34371	0.0594242	407.598	438.212	0.866459	445.535	456.755	1.38945	24.9569	9.31655	0.0268994	24.9608	9.72927	0.0328674	397.633	423.992	2.0367	25.4057	10.1146	0.0345864	387.926	420.388	2.28193	24.9597	9.6647	0.0333603	388.008	419.065	0.685376	24.9658	9.81888	0.0288589	397.797	422.61	0.472355	24.9647	9.83422	0.0302692	387.992	415.945	0.937183	24.9365	9.8425	0.0236053	408.813	423.337	0.731995	24.9585	9.9331
26.7394	11.405	0.0676079	412.118	440.212	0.750123	446.534	456.605	1.27913	26.7382	11.3345	0.0352779	26.7545	11.7864	0.0374797	402.154	425.97	1.90879	27.215	12.1722	0.0395637	392.448	422.493	1.81295	26.7469	11.6316	0.0387554	392.531	421.089	0.948248	26.7488	11.9154	0.0364486	402.318	424.259	0.468604	26.7554	11.8456	0.0361502	392.515	417.853	1.04307	26.7369	11.9638	0.0420357	413.331	425.108	0.753466	26.7505	11.9638
28.6532	13.7431	0.079977	416.633	442.646	0.86848	447.537	456.688	1.17309	28.6601	14.0967	0.0387568	28.6678	14.2569	0.0465964	406.672	427.821	2.04233	29.1497	14.6887	0.0486128	396.967	424.673	1.11931	28.6611	14.0633	0.049917	397.049	422.922	1.34208	28.6675	14.5228	0.0419678	406.834	425.83	0.648532	28.672	14.3389	0.0437279	397.034	419.683	1.12465	28.6509	14.0293	0.0481643	422.508	428.286	2.18944	28.6681	14.5488
30.7076	16.6058	0.0978055	423.225	446.517	0.766877	448.539	456.818	1.23317	30.7149	16.9997	0.0446266	30.7232	17.1899	0.0550734	411.192	429.592	2.07641	31.2303	17.7392	0.0516533	401.487	426.672	1.01261	30.7157	16.9487	0.05997	401.57	424.894	1.42032	30.7171	17.3769	0.0501878	411.354	427.416	0.671709	30.7286	17.3063	0.0512444	401.553	421.63	1.07399	30.7154	17.2294	0.0432048	433.538	432.193	0.43457	30.7197	17.3405
32.9114	19.9544	0.11488	434.997	453.687	0.592259	449.541	457.04	1.28636	32.9166	20.123	0.0660613	32.9272	20.5826	0.0610668	415.708	431.302	1.89335	33.4475	21.2402	0.0661732	406.006	428.481	1.30517	32.9212	20.347	0.0659848	406.087	426.767	1.71675	32.927	20.8785	0.0541336	415.87	429.048	0.713966	32.9309	20.7015	0.0568232	406.072	423.535	1.04887	32.9143	20.7986	0.0577645	438.051	433.77	0.419361	32.929	20.8769
35.2677	23.7991	0.132436	439.511	455.622	0.778309	450.542	457.209	1.16853	35.2793	24.1965	0.0602626	35.286	24.5632	0.0703657	420.224	433.001	1.57765	35.8307	25.1922	0.0751667	410.525	430.586	1.45908	35.2827	24.2164	0.0738545	410.607	428.622	2.11954	35.2844	24.7626	0.0663833	420.387	430.681	0.657036	35.2901	24.6063	0.064636	410.592	425.472	1.039	35.2713	24.7281	0.0697882	442.562	435.447	0.367282	35.2867	24.6887
37.7962	28.2706	0.155214	444.021	456.732	0.869787	451.546	457.375	1.17553	37.8139	28.6829	0.0797982	37.8159	29.0131	0.0858963	430.73	437.445	0.431305	38.382	29.7511	0.0895627	415.043	432.442	1.60017	37.8195	28.8442	0.087173	415.124	430.528	2.52158	37.8223	29.241	0.0804819	431.004	434.92	0.637176	37.8212	29.0567	0.0793683	415.11	427.388	1.16484	37.8008	28.74	0.073128	447.071	436.973	0.334995	37.8241	29.2291
40.506	33.3726	0.179614	448.529	456.934	1.12992	452.548	457.532	1.23449	40.5291	33.7507	0.0981176	40.5263	34.1571	0.0978205	435.244	439.037	0.87992	41.1151	34.9082	0.104582	419.561	434.338	1.71876	40.5312	33.9773	0.100452	419.639	432.123	2.87692	40.5341	34.4192	0.0924365	435.519	436.802	0.610557	40.5313	34.1862	0.0904807	419.626	429.139	1.23418	40.5132	33.674	0.0817292	451.576	438.576	0.305162	40.535	34.4019
43.4144	39.1073	0.20833	453.033	458.056	1.26406	453.55	458.059	1.33976	43.4379	39.0861	0.093994	43.433	39.8251	0.111987	439.758	441.026	0.930857	44.0428	40.7336	0.119079	424.076	435.9	1.67869	43.4416	39.6587	0.120926	424.155	433.734	3.20014	43.4441	40.1288	0.108182	440.032	438.395	0.759932	43.4401	39.8459	0.103666	424.142	430.664	1.26396	43.4195	39.188	0.0960679	456.085	440.116	0.467353	43.4463	40.0782
46.5349	45.6327	0.236476	457.544	459.779	1.31997	454.55	458.668	1.95654	46.5528	45.4206	0.11311	46.554	46.2375	0.129852	444.268	442.669	1.09962	47.1852	47.1996	0.141487	428.59	437.426	1.87959	46.5622	46.0649	0.145158	428.671	435.34	3.65113	46.5629	46.5125	0.124222	444.542	440.243	0.838982	46.5601	46.2449	0.118938	428.657	432.269	1.44244	46.538	45.4928	0.108289	460.594	441.607	0.552387	46.5641	46.4534
49.8769	52.7475	0.267202	462.052	461.576	1.23137	455.554	458.712	1.67714	49.8983	52.9388	0.138085	49.8948	53.3634	0.148903	448.777	444.345	1.15059	50.5439	54.4266	0.153897	433.111	439.06	2.13245	49.9021	53.2701	0.158232	433.19	436.874	3.87971	49.9068	53.7187	0.137432	449.051	442.032	1.10357	49.9018	53.3678	0.135562	433.176	433.914	1.41573	49.8776	52.2501	0.119528	465.103	443.034	0.723587	49.9064	53.6688
53.4568	60.5728	0.301388	466.562	463.284	1.40985	456.559	458.731	0.766494	53.4807	60.6413	0.151766	53.474	61.2397	0.168736	453.281	445.946	1.22207	54.1461	62.4613	0.17568	437.625	440.802	1.96515	53.4846	61.0444	0.176887	437.704	438.417	4.19514	53.489	61.5017	0.15468	453.556	443.461	0.843501	53.4827	61.2555	0.150644	437.69	435.664	1.41105	53.4564	59.7666	0.128468	479.471	448.006	2.32167	53.49	61.4268
57.294	69.2719	0.339418	473.855	465.851	1.39917	457.56	459.703	1.14536	57.3213	69.1425	0.167877	57.3154	69.8519	0.187505	457.793	447.404	1.34966	58.0035	71.0844	0.191871	442.139	442.678	1.84203	57.3257	69.6544	0.196464	442.216	440.02	4.44763	57.3306	70.1558	0.167604	458.066	444.842	0.757059	57.3202	69.812	0.168899	442.204	437.399	1.4554	57.2973	68.0453	0.14308	485.366	449.93	1.4149	57.3316	70.0334
61.4048	78.6044	0.385934	484.983	469.702	0.884263	458.564	460.002	1.38178	61.4368	78.4947	0.184227	61.4265	79.1492	0.204731	462.302	449.117	1.36862	62.1345	80.4912	0.210938	446.65	444.466	1.94591	61.4405	79.0009	0.213535	446.726	441.625	4.46457	61.446	79.5737	0.177448	462.575	446.508	0.685934	61.4315	79.0967	0.182896	446.715	438.981	1.47695	61.409	77.1393	0.159738	489.87	451.268	1.4702	61.4468	79.4017
65.8157	88.6932	0.438775	489.489	471.115	1.04583	459.564	460.208	1.38113	65.8473	88.4735	0.187485	65.8357	89.2263	0.22736	466.811	450.517	1.87702	66.5637	90.4968	0.229851	451.159	446.383	1.87988	65.8542	88.8388	0.237536	451.234	443.293	4.39659	65.8631	89.4549	0.197246	467.085	448.026	0.845005	65.8436	89.0958	0.204351	451.222	440.696	1.27859	65.8013	86.4366	0.167374	494.376	452.651	1.6669	65.863	89.1704
70.5468	99.3328	0.496247	493.994	472.684	1.14118	460.568	460.517	1.32556	70.5475	99.3571	0.206786	70.5658	99.7851	0.243734	473.379	452.949	1.72618	71.3123	101.11	0.240354	455.665	448.227	1.65364	70.5873	99.7192	0.2761	455.741	444.896	4.2064	70.599	100.085	0.230492	473.67	449.778	1.05898	70.5716	99.6763	0.223087	455.73	442.38	1.08023	70.5568	100.195	0.242409	498.881	453.934	1.80688	70.601	99.9219
75.6187	110.421	0.524868	498.5	474.036	1.00461	461.57	460.951	1.40976	75.6632	110.83	0.272237	75.6302	110.761	0.258232	482.009	455.878	1.61132	76.3942	112.467	0.277868	460.177	450.047	1.82411	75.6593	110.708	0.275673	460.254	446.489	4.07515	75.6739	111.333	0.254069	482.337	452.094	1.65427	75.6408	111.056	0.243235	460.242	444.097	1.07227	75.6318	111.045	0.276146	503.389	455.237	1.85469	75.6668	110.907
81.0423	122.725	0.590505	503.004	475.307	0.898582	462.571	461.273	1.56615	81.0929	122.718	0.279988	81.0577	122.837	0.293853	486.516	457.405	1.31487	81.8434	124.027	0.312317	464.687	451.557	1.99596	81.0917	122.847	0.321103	464.763	448.002	4.12604	81.0974	123.302	0.248595	486.844	453.379	1.75433	81.0766	122.404	0.258569	464.752	445.688	1.04867	81.0539	123.255	0.292654	507.891	456.508	1.84011	81.0979	122.971
86.8664	133.565	0.622586	507.508	476.431	0.919434	463.574	461.606	1.60825	86.9241	133.62	0.328391	86.8773	134.823	0.314314	491.021	458.759	1.07148	87.6668	136.143	0.307513	469.197	453.184	2.01407	86.9116	134.867	0.351521	469.272	449.597	3.84135	86.9181	135.25	0.263386	491.349	454.721	1.79743	86.8934	134.792	0.281622	469.262	447.202	0.911859	86.8711	135.203	0.320023	512.395	457.871	2.00459	86.9148	134.986
93.1143	145.705	0.682092	512.009	477.566	0.812201	464.576	461.987	1.53836	93.145	147.197	0.335071	93.1178	146.953	0.33689	495.527	459.954	0.981517	93.927	148.59	0.358929	476.661	455.683	2.14472	93.1414	146.731	0.374142	476.777	452.97	3.6171	93.1507	147.796	0.304057	495.856	455.941	1.70097	93.1345	146.647	0.296376	476.766	449.621	0.390418	93.1099	147.216	0.337923	519.901	458.019	1.41935	93.1527	147.44
99.7915	159.049	0.742959	516.512	478.946	0.577271	465.579	462.381	1.57212	99.83	160.055	0.336929	99.793	159.974	0.348623	500.032	461.232	1.00193	100.609	161.306	0.356743	482.412	457.382	2.77134	99.8205	159.59	0.40762	482.543	455.493	3.50333	99.8346	161.076	0.31036	500.361	457.068	1.46392	99.814	160.016	0.311099	482.531	451.511	0.182263	99.7881	160.096	0.340384	532.713	462.906	1.63691	99.832	160.383
106.968	172.382	0.80241	524.521	481.065	0.875586	466.581	462.687	1.59273	107.006	173.179	0.368126	106.964	173.39	0.378195	504.539	462.664	1.23827	107.785	174.696	0.394251	486.919	458.98	2.68654	106.998	173.196	0.40749	487.052	457.019	3.6347	107.015	174.42	0.331396	504.867	458.306	1.19765	106.982	173.385	0.335263	487.04	453.008	0.240905	106.955	173.598	0.377319	537.215	464.062	1.43106	107.005	174.042
114.662	186.073	0.875595	534.993	483.357	1.66212	467.583	463.114	1.62486	114.692	186.463	0.384823	114.656	186.795	0.390293	509.042	464.022	1.14754	115.492	187.808	0.395804	491.425	460.497	2.72928	114.685	186.474	0.440566	491.557	458.586	3.38465	114.694	187.96	0.362306	509.37	459.65	1.19353	114.678	186.621	0.347989	491.546	454.422	0.256027	114.647	186.859	0.387636	541.715	465.044	1.17362	114.699	187.188
122.901	199.357	0.90074	539.491	484.427	1.74761	468.588	463.537	1.70147	122.928	200.369	0.406987	122.898	199.939	0.408035	513.546	465.435	1.1752	123.727	200.871	0.429004	495.932	462.167	2.35611	122.916	200.491	0.474229	496.064	460.229	3.36087	122.926	200.923	0.355583	513.873	461.139	1.19259	122.919	199.549	0.360883	496.054	455.827	0.265463	122.882	199.913	0.403711	546.219	466.114	1.06462	122.931	200.451
131.74	214.413	0.956214	543.994	485.419	1.84707	469.588	463.863	1.67834	131.756	214.21	0.435063	131.751	214.122	0.444475	518.049	466.738	1.24884	132.558	214.99	0.456738	500.438	463.642	2.16278	131.75	213.776	0.485415	500.57	461.759	3.2016	131.791	214.941	0.371605	518.377	462.535	1.09719	131.771	213.591	0.391267	500.56	457.208	0.376732	131.722	213.967	0.426941	550.719	467.139	0.840673	131.767	214.163
141.204	228.167	1.00863	548.494	486.401	1.80951	470.587	464.689	2.22781	141.245	227.66	0.441613	141.202	227.799	0.476149	526.758	468.949	1.45956	142.014	228.475	0.463771	504.945	465.146	2.14727	141.232	226.476	0.511174	505.075	463.35	3.13391	141.258	228.863	0.388132	527.085	464.621	1.07162	141.227	227.596	0.405616	505.066	458.384	0.378678	141.197	227.395	0.446212	555.222	468.144	0.554587	141.236	227.918
151.355	241.778	1.07262	552.995	487.665	2.06522	471.588	464.972	2.1046	151.383	240.117	0.463312	151.364	240.419	0.469891	533.365	470.568	1.79035	152.124	241.248	0.494533	509.45	466.514	2.57082	151.359	239.47	0.514556	509.579	465.063	3.30726	151.373	241.322	0.417086	533.693	466.131	1.29538	151.391	240.478	0.426328	509.571	459.721	0.457229	151.352	240.428	0.466403	559.719	469.069	0.687707	151.371	239.288
162.239	256.045	1.19043	557.494	488.66	2.40504	472.59	465.146	1.89124	162.263	254.428	0.473035	162.226	254.737	0.48026	537.867	471.463	1.85741	162.981	255.373	0.493952	513.953	467.945	2.703	162.236	254.218	0.553837	514.084	466.706	3.30181	162.265	254.976	0.411143	538.192	466.979	1.26881	162.248	253.9	0.432505	514.075	461.166	0.405768	162.21	254.318	0.476439	564.222	469.986	0.774686	162.265	254.113
173.916	270.701	1.22115	561.993	489.989	2.47425	473.591	465.395	1.74101	173.944	268.696	0.487053	173.894	268.713	0.500765	542.368	472.279	2.05697	174.635	269.802	0.518949	518.457	469.363	2.87947	173.935	267.989	0.574249	518.587	468.243	3.19293	173.955	269.707	0.424785	542.694	467.86	1.28364	173.919	268.076	0.437962	518.578	462.453	0.375191	173.893	268.009	0.491487	577.488	471.454	1.21237	173.946	267.892
186.411	285.946	1.24521	566.494	491.316	2.33293	474.595	465.835	1.7277	186.46	283.374	0.511714	186.376	283.344	0.532194	546.872	473.27	2.16617	187.077	283.404	0.54637	522.96	470.705	2.96376	186.482	282.546	0.602847	523.089	469.543	3.20902	186.469	283.789	0.449709	547.196	468.741	1.54989	186.401	282.509	0.470483	523.08	463.651	0.262595	186.376	282.404	0.52922	584.55	473.575	0.752248	186.459	282.66
199.803	300.048	1.35386	575.209	492.903	2.55536	475.598	466.068	1.76525	199.849	296.587	0.530788	199.777	296.419	0.54587	551.372	474.169	2.19628	200.422	296.884	0.55645	527.463	471.617	3.59342	199.866	296.059	0.619343	527.59	470.668	3.31633	199.859	296.983	0.464278	551.697	469.63	1.70619	199.797	295.531	0.487455	527.582	464.8	0.171184	199.772	295.058	0.52589	589.048	474.61	0.733389	199.854	295.393
214.163	313.372	1.39681	584.985	494.889	2.71785	476.601	466.305	1.81758	214.208	310.47	0.552266	214.135	309.962	0.564673	555.874	475.1	2.08164	214.735	310.282	0.571161	531.962	472.684	3.43462	214.213	309.26	0.646981	532.089	471.736	3.50793	214.215	310.317	0.477833	556.199	470.571	1.85459	214.16	308.916	0.505051	532.082	466.282	0.453707	214.135	308.409	0.551524	593.549	475.61	0.704441	214.21	308.698
229.55	328.689	1.43506	589.482	496.219	2.92487	477.603	466.737	1.87586	229.607	324.143	0.571253	229.52	324.101	0.578791	560.372	476.214	2.16603	230.051	324.365	0.598249	536.467	473.457	3.50581	229.6	322.714	0.659029	536.592	472.79	3.58224	229.608	323.928	0.498096	560.697	471.473	1.85525	229.548	322.431	0.525867	536.586	467.424	0.456297	229.526	322.369	0.571613	598.048	476.423	0.779454	229.606	322.345
246.038	341.79	1.48988	593.985	497.561	3.27928	478.603	467.194	1.96438	246.11	337.085	0.584024	246.005	336.923	0.597389	564.877	477.39	2.01129	246.454	336.864	0.60904	540.966	474.666	3.85745	246.099	335.727	0.676179	541.093	473.826	3.68403	246.113	336.713	0.501095	565.199	472.507	1.93175	246.033	335.22	0.539576	541.085	468.574	0.619028	246.014	334.634	0.590377	602.547	477.263	0.632655	246.108	334.912
263.709	355.571	1.50841	598.48	498.785	3.29466	479.604	467.53	1.89406	263.792	350.181	0.604236	263.672	349.949	0.622565	569.37	478.254	1.75667	264.024	350.141	0.634817	545.472	475.526	3.74878	263.779	348.779	0.699935	545.598	474.97	3.74973	263.791	349.308	0.531818	569.694	473.405	2.19758	263.698	348.005	0.552006	545.592	469.797	0.840178	263.683	347.57	0.600494	607.044	478.021	0.792297	263.794	347.594
282.648	373.421	1.66896	602.979	499.947	3.52298	480.605	467.83	1.87517	282.745	364.767	0.666034	282.608	365.424	0.720621	580.203	480.116	0.921693	282.855	364.873	0.696632	549.972	476.089	4.03148	282.73	363.881	0.778283	550.099	475.925	3.70388	282.748	364.055	0.581618	580.527	475.296	1.02054	282.638	362.909	0.628207	550.093	470.763	0.83511	282.625	362.46	0.685954	611.542	478.795	0.653221	282.746	361.814
303.042	384.693	1.62157	607.473	501.043	3.74132	481.605	468.176	1.83845	303.043	376.507	0.646679	302.934	376.857	0.66799	584.703	481.168	1.17216	303.046	376.605	0.691605	554.476	476.843	3.97912	303.037	375.483	0.76668	554.603	476.831	3.62524	303.039	375.966	0.574862	585.028	476.399	0.898891	302.96	374.373	0.598985	554.596	471.772	0.77773	302.938	374.03	0.654505	617.797	479.553	0.383239	303.039	373.404
			611.971	501.959	3.78442	482.606	468.443	2.007							589.201	482.189	1.18089				558.974	477.807	4.04191				559.101	477.613	3.60981				589.525	477.402	1.15136				559.095	472.78	0.720351				631.89	482.584	0.898382
			616.469	503.13	4.01052	483.608	469.021	1.95053							593.703	483.183	1.24198				563.476	478.692	3.94651				563.605	478.08	3.53938				594.028	478.378	1.29543				563.599	473.674	0.712606				636.391	483.368	0.834576
			625.9	505.417	4.4257	484.609	469.366	1.9397							598.202	484.261	1.67835				567.976	479.361	4.02566				568.103	478.845	3.61542				598.525	479.489	1.46172				568.097	474.694	0.582935				640.89	484.063	0.778296
			634.979	507.4	4.90933	485.614	469.676	2.01323							602.701	485.01	1.86843				575.051	479.867	3.52452				575.178	479.291	4.09179				603.025	480.437	1.77663				575.171	475.793	0.859029				645.388	484.732	0.965929
			639.477	508.573	4.72759	486.616	470.055	2.06678							607.198	485.882	2.07054				581.611	480.523	3.68624				581.742	480.034	4.6343				607.52	481.345	1.95098				581.734	476.649	1.22313				649.882	485.649	0.891596
			643.974	509.507	4.50569	487.616	470.468	2.06472							611.697	486.723	2.06388				586.114	481.271	3.34931				586.242	480.795	4.72785				612.02	482.152	1.93628				586.235	477.711	1.70577				654.383	486.476	0.886551
			648.467	510.764	4.2518	488.617	470.962	2.44178							616.197	487.496	2.09735				590.614	481.818	4.07949				590.741	481.484	5.22108				616.52	482.99	1.7425				590.734	478.366	1.4541				658.88	487.306	0.887176
			652.966	511.942	4.49553	489.62	471.511	2.68074							622.81	488.529	2.01486				595.118	482.312	4.65081				595.243	482.353	5.17574				623.136	483.769	1.38343				595.236	478.834	1.48131				663.382	488.421	0.741555
			657.459	510.643	1.40145	490.62	471.729	2.33941							631.544	489.9	2.4447				599.617	483.135	4.98171				599.74	483.307	4.97032				631.87	485.018	0.734843				599.734	479.432	1.48107				675.454	489.241	0.889008
			661.958	511.537	1.22151	491.62	471.99	2.44956							636.045	490.704	2.45717				604.117	483.795	5.11173				604.242	484.108	5.0081				636.371	486.024	0.675563				604.236	480.338	1.58198				683.726	490.479	0.26127
			666.454	512.417	1.32876	492.621	472.248	2.34169							640.545	491.531	2.50821				608.612	484.844	5.05865				608.737	484.828	4.91063				640.87	487.148	0.684399				608.732	481.041	1.62693				688.224	491.218	0.17052
			676.586	513.577	0.480301	493.622	472.606	2.11987							645.041	492.315	2.30898				613.113	485.598	4.54886				613.238	485.51	4.40382				645.366	488.129	1.02522				613.232	481.865	1.60155				692.724	492.16	0.337915
			684.959	514.673	0.9515	494.628	472.956	2.20514							649.537	492.959	1.90722				617.612	486.201	4.44442				617.735	486.17	4.6598				649.862	488.921	1.25052				617.731	482.403	2.24576				697.223	492.988	0.600063
			689.454	515.482	0.143262	495.628	473.279	2.27523							654.038	493.853	2.25969				622.114	487.014	4.56672				622.236	486.613	4.72451				654.364	489.935	1.53699				622.231	482.528	3.02243				701.725	493.871	0.724956
			693.953	516.194	0.211502	496.631	473.848	2.13152							658.534	494.779	2.40503				626.615	488.077	4.75361				626.737	487.303	4.65095				658.861	490.842	1.90251				626.733	483.307	2.91361				706.229	494.832	1.10376
			698.449	517.029	0.693403	497.633	474.073	2.15543							663.037	495.592	2.0798				631.115	488.604	5.02335				631.238	487.924	4.32094				663.363	491.805	1.94804				631.233	483.985	2.82408				710.731	495.78	1.5234
			702.951	517.675	0.719856	498.632	474.344	2.10726							667.534	496.398	2.04287				635.62	489.501	4.9909				635.739	488.399	4.10086				667.859	492.699	2.19722				635.735	484.8	2.7101				715.782	496.145	1.92231
			707.453	518.876	0.961838	499.635	474.72	1.86796							676.228	498.092	2.45867				640.121	490.232	4.91284				640.24	488.835	3.81666				676.591	493.702	1.7854				640.236	485.499	2.92026				731.117	498.802	3.15241
			711.951	519.536	0.687753	500.636	475.137	1.87187							682.826	499.517	2.63893				644.619	490.86	4.93811				644.739	489.435	3.60268				683.21	494.614	1.66529				644.736	486.538	2.74007				735.62	499.441	2.65956
			716.45	519.671	0.768617	501.635	475.549	1.88015							687.324	500.237	2.64584				649.114	492.071	4.81802				649.236	489.971	2.93637				687.707	495.245	1.94487				649.232	487.65	2.67229				740.121	500.103	2.49446
			727.273	521.336	1.288										691.825	501.027	2.58326				653.616	493.182	4.71998				653.735	490.869	2.54929				692.208	496.141	2.20223				653.732	488.435	2.49219				744.622	500.562	2.36357
			734.938	522.262	1.57606										696.325	502.011	2.55476				658.115	494.046	4.32904				658.232	491.504	2.16691				696.709	496.638	2.31774				658.23	489.26	2.31257				749.122	500.872	2.44584
			739.436	523.066	0.989272										700.822	503.042	2.56157				662.616	495.397	4.3595				662.734	492.46	1.80961				701.207	497.408	2.29				662.731	490.236	2.00862				753.62	501.25	2.50451
			743.935	523.474	0.751038										705.329	503.644	2.50515				667.115	496.613	4.57306				667.232	492.778	2.38229				705.713	498.027	2.22773				667.231	491.075	1.96196				758.119	501.715	2.4411
			748.433	524.083	0.821249										709.831	504.399	2.1898				673.531	497.72	4.77373				673.646	494.242	1.04208				710.216	498.757	2.35252				673.646	491.749	1.73058				762.62	502.157	2.09221
			752.928	524.541	1.28729										714.335	505.356	2.05871				680.817	498.624	5.21587				680.927	495.26	0.601178				714.718	499.567	2.16891				680.93	492.491	1.70631
			757.426	524.722	1.72427										718.833	506.494	1.84159				685.318	499.467	5.25461				685.43	495.831	0.52558				719.217	500.272	2.23525				685.433	493.192	1.82993
			761.922	525.223	2.17821										729.661	506.479	2.33363				689.818	501.276	5.96459				689.926	496.559	1.12369				730.157	501.274	2.86043				689.931	493.956	1.67709
			766.425	525.155	2.73893										734.165	507.083	2.62622				694.321	501.637	5.58203				694.429	497.421	1.33791				734.661	501.982	2.89506				694.434	494.511	1.58144
															738.666	507.566	2.65493				698.818	503.055	5.5365				698.925	498.296	0.998386				739.162	502.135	2.91357				698.93	495.371	1.51469
															743.166	508.03	2.83564				703.323	503.797	5.94773				703.431	499.339	1.36437				743.664	502.178	2.5739				703.436	495.979	1.39538
															747.668	508.664	3.19372				707.83	504.97	6.0887				707.935	500.435	1.80817				748.164	502.366	2.6813				707.941	497.128	1.31824
															752.164	509.309	3.53823				712.331	506.046	5.7555				712.437	501.369	2.0494				752.662	502.72	2.73571				712.443	497.561	1.47192
															756.665	509.908	3.40117				716.835	507.123	5.61916				716.939	501.696	1.68101				757.161	503.154	2.9357				716.946	498.692	1.54207
															761.164	510.235	2.99657				721.334	508.35	5.76003				721.44	503.279	2.35695				761.659	503.646	3.03471				721.447	499.483	1.54551
															765.669	511.071	3.31908				725.841	509.201	6.10329				725.943	503.752	2.11364				766.165	503.877	3.2839				725.95	500.27	1.58741
																					730.341	509.623	6.34503				730.443	504.215	1.53717										730.451	500.856	1.51275
																					734.847	510.172	6.91017				734.947	504.421	1.34734										734.955	501.375	1.63617
																					739.349	510.655	6.9956				739.449	504.562	1.33101										739.458	502.025	1.93831
																					743.85	511.505	7.29384				743.951	504.914	1.02305										743.959	502.704	1.84806
																					748.352	510.941	6.77614				748.45	505.231	1.17231										748.458	503.233	1.72348
																					752.851	511.349	7.1743				752.95	505.518	1.86962										752.958	503.317	1.97401
																					757.352	512.4	6.82902				757.451	506.252	2.42257										757.46	504.545	2.47405
																					761.852	512.31	7.35164				761.951	506.982	2.67274										761.958	504.792	1.55869
																					766.358	513.15	7.64138				766.455	507.767	2.3742										766.464	505.542	1.50709
[truncated: 22 more columns]

## Sheet: OH-Cl Ap
Supplementary Material: Table S1: PPMS and DSC measured heat capacities of synthetic members of the OH-Ap - Cl-Ap binary.
Title: Excess heat capacity and entropy of mixing along the hydroxyapatite-chlorapatite and hydroxyapatite-fluorapatite binaries
Authors: Dachs E., Benisek A., Harlov D.
			"PPMS-DSC" is the agreement between PPMS- and DSC-measured Cp at 298.15 K, i.e. 100(Cp(PPMS) - Cp(DSC))/Cp(DSC)
PPMS: APS-94			DSC: APS-94			PPMS: APS-93			DSC: APS-93			PPMS: APS-80			DSC: APS-80			PPMS: APS-71			DSC: APS-71			PPMS: APS-74			DSC: APS-74			PPMS: APS-73			DSC: APS-73			PPMS: APS-72			DSC: APS-72			PPMS: APS-78			DSC: APS-78			PPMS: APS-82
molar weight	505.073	g/mol	molar weight	505.073	g/mol	molar weight	505.719	g/mol	molar weight	505.719	g/mol	molar weight	508.799	g/mol	molar weight	508.799	g/mol	molar weight	511.465	g/mol	molar weight	511.465	g/mol	molar weight	512.221	g/mol	molar weight	512.221	g/mol	molar weight	514.204	g/mol	molar weight	514.204	g/mol	molar weight	515.864	g/mol	molar weight	515.864	g/mol	molar weight	517.695	g/mol	molar weight	517.695	g/mol	molar weight	517.957
X(Cl)	0.15		X(Cl)	0.15		X(Cl)	0.185		X(Cl)	0.185		X(Cl)	0.352		X(Cl)	0.352		X(Cl)	0.497		X(Cl)	0.497		X(Cl)	0.538		X(Cl)	0.538		X(Cl)	0.645		X(Cl)	0.645		X(Cl)	0.735		X(Cl)	0.735		X(Cl)	0.817		X(Cl)	0.817		X(Cl)	0.814
			PPMS-DSC	0.6	%				PPMS-DSC	-0.68	%				PPMS-DSC	-1.2	%				PPMS-DSC	0.35	%				PPMS-DSC	-0.78	%				PPMS-DSC	-0.72	%				PPMS-DSC	-0.68	%				PPMS-DSC	-0.99	%
T	Cp	σ(Cp)	T	Cp	σ(Cp)	T	Cp	σ(Cp)	T	Cp	σ(Cp)	T	Cp	σ(Cp)	T	Cp	σ(Cp)	T	Cp	σ(Cp)	T	Cp	σ(Cp)	T	Cp	σ(Cp)	T	Cp	σ(Cp)	T	Cp	σ(Cp)	T	Cp	σ(Cp)	T	Cp	σ(Cp)	T	Cp	σ(Cp)	T	Cp	σ(Cp)	T	Cp	σ(Cp)	T	Cp
(K)	(J/mol.K)	(J/mol.K)	(K)	(J/mol.K)	(J/mol.K)	(K)	(J/mol.K)	(J/mol.K)	(K)	(J/mol.K)	(J/mol.K)	(K)	(J/mol.K)	(J/mol.K)	(K)	(J/mol.K)	(J/mol.K)	(K)	(J/mol.K)	(J/mol.K)	(K)	(J/mol.K)	(J/mol.K)	(K)	(J/mol.K)	(J/mol.K)	(K)	(J/mol.K)	(J/mol.K)	(K)	(J/mol.K)	(J/mol.K)	(K)	(J/mol.K)	(J/mol.K)	(K)	(J/mol.K)	(J/mol.K)	(K)	(J/mol.K)	(J/mol.K)	(K)	(J/mol.K)	(J/mol.K)	(K)	(J/mol.K)	(J/mol.K)	(K)	(J/mol.K)
5.11496	0.047314	0.000668704	280.9	367.806	1.17494	5.12038	0.0447973	0.000817913	280.906	371.268	0.955455	5.11774	0.0508194	0.000579983	280.92	371.301	0.499643	5.11454	0.0482147	0.00171313	280.893	367.571	1.57922	5.13067	0.0477463	0.000403324	280.92	368.109	0.984115	5.11613	0.0534685	0.000901308	280.902	366.64	2.58902	5.11723	0.0557473	0.000494496	280.902	365.272	2.57235	5.11833	0.0748066	0.000572188	280.906	366.244	2.22108	5.11948	0.0697872
5.47122	0.0585016	0.000716211	285.37	370.848	1.23422	5.47648	0.0561145	0.00110397	285.374	374.003	0.687388	5.47333	0.062747	0.000644768	285.387	374.088	0.490099	5.47067	0.0598842	0.00215981	285.362	370.239	1.2695	5.48835	0.0590121	0.000448308	285.387	370.888	1.1772	5.47418	0.0656477	0.000902579	285.37	369.6	2.39539	5.47482	0.0683808	0.000576519	285.37	368.276	2.38184	5.47463	0.0906648	0.00064189	285.374	368.775	1.69384	5.47496	0.0860248
5.85429	0.0722015	0.000836933	289.843	373.651	1.19413	5.86066	0.069903	0.00112082	289.848	377.084	0.86883	5.85673	0.0784067	0.000740236	289.861	376.768	0.656234	5.85483	0.0742096	0.00246169	289.836	372.82	1.05259	5.88267	0.0742616	0.000520042	289.861	373.504	1.37548	5.85947	0.0796859	0.000756051	289.844	372.555	2.57665	5.8575	0.0836081	0.000667439	289.844	371.27	2.47504	5.85813	0.110233	0.000744741	289.848	371.653	1.65076	5.85955	0.103667
6.27255	0.0903718	0.00104633	294.328	376.502	1.11182	6.29124	0.089476	0.0013542	294.333	380.067	1.03152	6.27128	0.0990165	0.00086384	294.345	379.584	0.522913	6.2871	0.0937312	0.00243681	294.321	375.425	1.03611	6.29684	0.0940093	0.000612393	294.345	376.35	1.47419	6.28382	0.100094	0.000839613	294.33	375.233	2.59245	6.29766	0.105203	0.0007762	294.33	373.945	2.56033	6.27545	0.135524	0.000874412	294.333	374.321	1.3502	6.27873	0.128376
6.72653	0.114256	0.00112468	298.817	379.357	1.10933	6.7353	0.112696	0.00156567	298.821	383.011	1.23559	6.72759	0.125843	0.000999944	298.833	382.46	0.213871	6.72642	0.119822	0.0032139	298.81	378.199	0.893176	6.7549	0.120475	0.000698092	298.833	379.211	1.49108	6.73163	0.126367	0.000853338	298.818	377.974	2.50203	6.72992	0.130837	0.000893524	298.818	376.596	2.57973	6.72913	0.167853	0.000961066	298.821	376.96	1.23871	6.73264	0.158661
7.18388	0.142313	0.00130811	303.314	382.077	1.07069	7.19139	0.14137	0.00182969	303.318	385.728	1.37281	7.18457	0.157931	0.00107493	303.33	385.217	0.156911	7.18274	0.151829	0.00391616	303.307	381.003	1.01659	7.19737	0.14965	0.000803964	303.33	382.05	1.36971	7.18724	0.157076	0.00099235	303.315	380.604	2.51764	7.18676	0.162145	0.000987338	303.315	379.259	2.75117	7.18649	0.20476	0.00111869	303.318	379.504	0.959765	7.18853	0.194513
7.6932	0.179977	0.00157268	307.816	384.784	0.835436	7.70131	0.180136	0.00215952	307.821	388.474	1.43199	7.69435	0.200931	0.00124424	307.833	387.733	0.0817274	7.69294	0.19454	0.00440098	307.809	383.491	0.887663	7.7081	0.192408	0.000963842	307.833	384.619	1.2384	7.69689	0.199403	0.0011858	307.818	383.258	2.55797	7.69593	0.204837	0.00113959	307.818	381.885	2.76623	7.69583	0.25432	0.00131899	307.821	382.133	0.643919	7.69781	0.242346
8.24184	0.228929	0.0018549	312.327	387.465	0.645594	8.24786	0.23032	0.00255313	312.332	391.151	1.43867	8.24409	0.257506	0.0016299	312.342	390.4	0.0396025	8.23835	0.251358	0.00612698	312.32	386.114	0.761684	8.25613	0.247986	0.0011636	312.342	387.351	1.2322	8.246	0.255486	0.00142737	312.328	386.107	2.72454	8.2452	0.260761	0.00149743	312.328	384.582	3.02521	8.241	0.317311	0.00156185	312.332	384.685	0.437385	8.24644	0.303788
8.82628	0.290776	0.00228941	316.843	390.225	0.485704	8.83657	0.294981	0.00303431	316.847	393.716	1.2895	8.82857	0.329003	0.00192017	316.858	393.169	0.101933	8.82836	0.324221	0.00804585	316.836	388.666	0.689654	8.84259	0.318951	0.00142127	316.858	390.132	1.35689	8.83094	0.326689	0.00174406	316.845	388.766	2.77821	8.82947	0.331275	0.00178997	316.845	387.124	3.13362	8.83175	0.397987	0.00189362	316.847	387.155	0.214156	8.83229	0.381112
9.45911	0.372875	0.00267221	323.647	394.505	0.551388	9.46342	0.384653	0.00452533	323.651	397.918	1.41601	9.45929	0.422464	0.00233973	323.644	397.2	0.438229	9.45586	0.41963	0.00929409	323.641	392.38	0.824707	9.47486	0.413567	0.00169231	323.644	394.147	0.827355	9.46315	0.421767	0.00213418	323.631	392.445	2.65607	9.46167	0.426999	0.00218211	323.631	390.978	3.12378	9.46132	0.502729	0.00231547	323.651	390.898	0.507577	9.46397	0.48341
10.1309	0.479343	0.00326129	332.735	400.52	0.45042	10.1427	0.493545	0.00425914	332.74	402.823	1.09573	10.1362	0.546117	0.00284882	332.694	402.049	0.984434	10.1327	0.545726	0.0118713	332.73	397.014	1.05543	10.149	0.535375	0.00211971	332.694	398.959	0.427544	10.1347	0.544922	0.00258312	332.682	397.769	2.37019	10.1333	0.551243	0.00268946	332.682	395.894	2.97799	10.1314	0.638465	0.00280126	332.74	395.658	0.424076	10.1361	0.616935
10.8606	0.618754	0.00401035	337.269	403.866	0.522801	10.8634	0.637108	0.00500741	337.274	405.403	1.23291	10.8537	0.701972	0.00346785	337.228	404.469	0.866968	10.8509	0.708013	0.0163812	337.264	399.318	1.06667	10.8757	0.694467	0.00263792	337.228	401.388	0.490456	10.8649	0.707042	0.00310745	337.216	399.927	2.32279	10.8645	0.713811	0.00325393	337.216	398.227	2.82387	10.8646	0.817869	0.00349956	337.274	398.477	0.582671	10.8681	0.79388
11.6273	0.796511	0.00495247	341.801	405.295	0.627831	11.6455	0.81389	0.00590096	341.806	408.004	1.23115	11.6385	0.900286	0.00425001	341.759	406.833	0.78292	11.6342	0.918128	0.0207699	341.795	401.7	1.38716	11.6524	0.902699	0.00336316	341.759	403.807	0.497227	11.6406	0.914673	0.00399144	341.748	402.157	2.34217	11.639	0.923545	0.00397174	341.748	400.501	2.81846	11.6447	1.04815	0.00432659	341.806	400.722	0.645089	11.639	1.01869
12.4727	1.02472	0.00610359	346.334	406.264	0.416448	12.4715	1.03658	0.00706594	346.337	410.429	1.19145	12.4642	1.14978	0.00514966	346.291	409.211	0.686217	12.4575	1.18515	0.0268693	346.329	404.045	1.6	12.4863	1.16322	0.00402295	346.291	406.173	0.646028	12.4794	1.18281	0.00480311	346.281	404.369	2.35403	12.4775	1.19491	0.0050384	346.281	402.676	2.6575	12.4797	1.33712	0.00520135	346.337	402.976	0.725803	12.4815	1.30555
13.3633	1.31095	0.00796643	350.864	408.519	0.497856	13.3762	1.34221	0.00854543	350.867	412.713	1.09597	13.3669	1.47917	0.0067131	350.822	411.384	0.574882	13.3633	1.52497	0.0349525	350.858	406.303	1.71101	13.3804	1.49559	0.00518157	350.822	408.392	0.832892	13.3713	1.5232	0.00624423	350.812	406.782	2.3062	13.3665	1.54013	0.00647038	350.812	404.859	2.69889	13.3652	1.70443	0.00696136	350.867	405.188	0.743042	13.3671	1.66549
14.3374	1.6898	0.00958747	355.394	410.851	0.427619	14.3272	1.72332	0.0102038	355.398	414.963	1.13056	14.334	1.89053	0.00791643	355.352	413.61	0.561541	14.3109	1.95429	0.0463757	355.388	408.759	1.89662	14.3532	1.92357	0.00641564	355.352	410.591	1.01238	14.3481	1.95823	0.00739923	355.342	408.396	3.05419	14.3444	1.98829	0.00759063	355.342	406.346	3.02658	14.3449	2.1878	0.00817782	355.398	407.496	0.704086	14.3493	2.14604
15.3705	2.16117	0.0113041	359.922	413.047	0.325471	15.3736	2.20873	0.011931	359.925	417.309	1.23476	15.3726	2.40309	0.00945649	359.879	415.652	0.715651	15.3625	2.51049	0.0591822	359.916	411.091	1.73749	15.3907	2.4603	0.00746278	359.879	412.712	0.992741	15.3788	2.50617	0.00895364	359.869	410.963	2.40051	15.3742	2.54509	0.00896478	359.869	409.094	2.3738	15.3788	2.79084	0.00971871	359.925	409.856	0.515962	15.3766	2.73388
16.4703	2.74054	0.0141086	364.453	415.432	0.183969	16.467	2.78152	0.0141914	364.456	419.764	1.21379	16.4805	3.03302	0.0116599	364.409	417.747	0.631191	16.4574	3.17812	0.0772304	364.447	413.455	1.52095	16.4788	3.10568	0.00939599	364.409	414.757	1.02652	16.4843	3.19736	0.0152816	364.4	412.981	2.48281	16.4754	3.23425	0.0112175	364.4	411.135	2.30588	16.4857	3.52693	0.0118856	364.456	412.127	0.604678	16.4774	3.49093
17.6512	3.47706	0.0177089	368.98	417.526	0.32671	17.6569	3.52601	0.0170405	368.982	421.981	1.3776	17.6579	3.83556	0.0222111	368.935	419.9	0.569417	17.6565	3.98464	0.0915589	368.972	415.539	1.42673	17.6522	3.93405	0.012019	368.935	416.841	1.06759	17.6582	3.9712	0.0137988	368.925	414.896	2.52306	17.6588	4.06762	0.0129438	368.925	413.164	2.33074	17.6472	4.40618	0.0138143	368.982	414.152	0.470905	17.6597	4.33683
18.9257	4.31002	0.0140145	377.536	421.373	0.139433	18.9287	4.43651	0.0211542	377.538	426.325	1.89487	18.934	4.763	0.0178882	377.492	424.033	0.677807	18.9228	4.79961	0.0170179	377.529	419.325	1.34189	18.9281	4.89245	0.0160796	377.492	420.589	0.801954	18.9233	5.03459	0.0173495	377.482	418.429	3.10984	18.9214	5.13001	0.0177976	377.482	416.707	2.84264	18.9217	5.52636	0.0179272	377.538	417.736	0.672004	18.921	5.48251
20.2759	5.3884	0.0195002	384.077	424.525	0.259845	20.2763	5.49309	0.0235946	384.081	429.171	1.86168	20.2747	5.89317	0.0203483	384.034	427.151	0.530062	20.2705	5.97751	0.0205106	384.072	422.253	1.21189	20.2831	6.11758	0.0184495	384.034	423.453	0.536931	20.285	6.22285	0.022164	384.024	421.255	3.41983	20.2795	6.37564	0.0225777	384.024	419.434	3.23502	20.2806	6.82946	0.0236969	384.081	420.274	0.517014	20.2859	6.75272
21.7309	6.67693	0.0243636	388.598	426.508	0.384501	21.7296	6.80353	0.0277503	388.603	431.182	1.8333	21.733	7.24125	0.0240522	388.555	429.259	0.43485	21.7291	7.32234	0.0231809	388.593	424.133	1.14422	21.736	7.54355	0.022525	388.555	425.534	0.576915	21.7386	7.68416	0.0291864	388.546	423.527	2.82297	21.7207	7.91727	0.0256906	388.546	421.245	2.68765	21.7365	8.41233	0.0295082	388.603	422.173	0.549445	21.7372	8.36927
23.2831	8.26905	0.0267141	393.119	428.502	0.319185	23.2891	8.43038	0.0365597	393.124	433.169	1.80399	23.2943	8.86691	0.0328741	393.076	431.294	0.452275	23.2876	8.98801	0.0290028	393.115	426.115	1.30989	23.2794	9.19689	0.0263067	393.076	427.592	0.565333	23.2857	9.4339	0.0281983	393.068	425.554	3.03941	23.2778	9.64507	0.0289289	393.068	423.522	2.69226	23.287	10.2826	0.0299116	393.124	424.13	0.524549	23.2921	10.1895
24.9517	10.0844	0.0285728	397.637	430.494	0.393304	24.958	10.2598	0.0397242	397.642	435.079	1.70226	24.9632	10.8352	0.0337628	397.595	433.358	0.505825	24.9572	10.9562	0.0327429	397.634	428.077	1.57577	24.9518	11.3523	0.0366064	397.595	429.515	0.313203	24.9597	11.479	0.0311983	397.586	427.522	3.03735	24.9524	11.714	0.0332363	397.586	425.249	2.76775	24.9538	12.4527	0.0339512	397.642	425.817	0.457284	24.9568	12.3678
26.7313	12.2325	0.0374123	402.158	432.193	0.843366	26.746	12.4163	0.0444065	402.162	437.13	1.56844	26.7494	13.0963	0.0401074	402.115	435.682	0.525747	26.7421	13.2729	0.0392806	402.155	429.945	1.62552	26.7343	13.2369	0.0401226	402.115	431.577	0.0959195	26.7381	13.8344	0.0393607	402.106	429.094	3.10159	26.7356	14.0609	0.0430766	402.106	427.169	2.64527	26.7371	14.9112	0.0433449	402.162	427.714	0.574843	26.7401	14.843
28.6515	14.8414	0.0402198	406.675	434.477	0.540342	28.6599	14.9405	0.0554562	406.68	439.04	1.74941	28.6579	15.7099	0.0514595	406.632	437.966	0.635632	28.6549	15.9063	0.0499638	406.671	431.855	1.37418	28.6505	16.1025	0.0449265	406.632	433.559	0.334444	28.6565	16.6068	0.0486176	406.624	431.083	3.05958	28.6513	16.9239	0.0500578	406.624	428.901	2.55947	28.6547	17.9701	0.048692	406.68	429.61	0.645659	28.6561	17.7727
30.7109	17.8508	0.0480246	411.195	436.35	0.613926	30.7155	17.9816	0.0638213	411.201	440.965	1.62816	30.7147	18.8374	0.0628657	411.151	439.992	0.75955	30.7106	19.0351	0.0598837	411.192	433.723	1.43379	30.7079	19.2858	0.0613653	411.151	435.384	0.470131	30.7172	19.9476	0.0536589	411.144	432.462	3.22524	30.7083	20.2481	0.0583532	411.144	430.236	3.13262	30.714	21.3516	0.0567016	411.201	431.409	0.664762	30.7138	21.1684
32.9089	21.3245	0.0564511	415.712	438.358	0.535387	32.9189	21.5104	0.0722053	415.716	442.84	1.40319	32.9171	22.4319	0.0693735	415.667	441.618	0.716582	32.9124	22.7202	0.0673948	415.708	435.583	1.646	32.911	23.1837	0.0630106	415.667	437.035	0.758896	32.9165	23.664	0.0638299	415.66	434.696	3.03064	32.9098	24.0665	0.0642378	415.66	432.243	2.989	32.9125	25.2499	0.0680611	415.716	433.366	0.513852	32.9184	25.1323
35.2692	25.3551	0.067104	420.23	440.232	0.562783	35.2758	25.4912	0.0829535	420.234	444.711	1.31409	35.2739	26.5078	0.0798636	420.186	443.506	0.755979	35.271	26.9218	0.0769736	420.226	437.361	1.72783	35.2678	27.3606	0.0793023	420.186	439.096	0.593787	35.274	27.9047	0.0696822	420.177	436.761	2.84982	35.2674	28.4162	0.0799518	420.177	434.123	2.87797	35.2717	29.6083	0.0734298	420.234	435.156	0.470882	35.2734	29.4703
37.8005	29.9858	0.079612	430.735	445.172	0.28607	37.8059	30.1524	0.0978208	430.74	449.855	1.59059	37.8037	31.2981	0.0922516	430.693	447.683	0.994432	37.7993	31.7357	0.0907716	430.733	441.626	2.05218	37.7967	32.155	0.0915245	430.693	443.45	0.494498	37.8049	32.8231	0.0838226	430.685	440.536	3.10034	37.7982	33.4006	0.0894102	430.685	438.189	2.80818	37.8029	34.6799	0.0877924	430.74	440.014	0.553778	37.8042	34.5382
40.5159	35.2436	0.0994679	435.25	447.001	0.252373	40.5171	35.4419	0.110682	435.255	451.251	1.85564	40.5163	36.6982	0.106118	435.207	448.902	0.70025	40.5118	37.2123	0.10418	435.247	443.444	2.21542	40.5074	37.5835	0.108656	435.207	444.442	0.673781	40.5164	38.3835	0.103488	435.2	441.938	3.13924	40.5137	38.9553	0.111596	435.2	439.676	2.50077	40.5148	40.3945	0.104436	435.255	441.372	0.305485	40.5155	40.2465
43.4262	41.0707	0.105846	439.765	448.685	0.180689	43.427	41.3049	0.128566	439.77	453.141	1.67714	43.4244	42.5773	0.118098	439.722	451.264	1.29635	43.422	43.206	0.120933	439.762	445.23	2.40684	43.413	43.3683	0.107279	439.722	446.603	0.480556	43.4243	44.4397	0.116211	439.713	443.423	3.34803	43.4217	45.0562	0.127316	439.713	441.209	2.40015	43.4251	46.5749	0.120069	439.77	443.165	0.193542	43.4251	46.4227
46.5516	47.6663	0.128223	444.275	450.436	0.0503784	46.5478	47.901	0.143458	444.28	454.87	2.13563	46.5451	49.2733	0.13985	444.231	453.495	1.26837	46.5421	49.897	0.134386	444.273	446.982	2.54856	46.5319	50.1036	0.122841	444.231	448.327	0.566752	46.549	51.1921	0.135758	444.224	445.02	3.31718	46.5415	51.8916	0.138127	444.224	442.954	2.21493	46.5455	53.4742	0.142353	444.28	444.669	0.012457	46.5458	53.3163
49.8938	54.9515	0.144615	448.786	452.06	0.130015	49.8901	55.1918	0.160522	448.789	456.048	2.86299	49.8878	56.638	0.156986	448.741	455.573	1.17683	49.8807	57.288	0.151125	448.783	448.791	2.64749	49.8712	57.4502	0.140272	448.741	449.94	0.543589	49.8897	58.6835	0.149511	448.733	446.529	3.41657	49.8817	59.4314	0.151022	448.733	444.515	2.22782	49.8877	61.0765	0.160651	448.789	445.854	0.784406	49.8974	60.9282
53.4737	62.9678	0.156565	453.289	453.632	0.257821	53.479	63.2375	0.182572	453.294	456.743	4.68846	53.4746	64.7289	0.180253	453.246	456.395	1.18527	53.4661	65.394	0.173307	453.286	450.615	2.62041	53.4515	65.7844	0.188581	453.246	451.515	0.407496	53.4773	66.9105	0.171802	453.238	447.836	3.42228	53.4703	67.7605	0.182444	453.238	445.858	2.40203	53.4674	69.4283	0.170552	453.294	446.557	2.37212	53.478	69.2308
57.3114	71.7054	0.175423	457.8	455.121	0.230995	57.317	71.9605	0.20005	457.806	459.592	2.65689	57.312	73.4292	0.196754	457.758	457.938	1.07558	57.305	74.1314	0.19047	457.798	452.211	2.73842	57.2907	74.5754	0.193333	457.758	452.963	0.503157	57.3141	75.7588	0.183029	457.75	449.716	3.44716	57.3076	76.6268	0.19481	457.75	447.618	2.2557	57.3126	78.3921	0.189315	457.806	449.287	0.442652	57.3149	78.1803
61.4249	81.1539	0.194325	462.308	456.687	0.352946	61.4301	81.3731	0.223261	462.315	461.266	2.65044	61.4279	82.7976	0.227264	462.266	459.585	1.20323	61.4174	83.6154	0.214411	462.307	453.79	2.7184	61.399	84.229	0.194271	462.266	454.602	0.415106	61.4274	85.2582	0.202704	462.258	451.076	3.21464	61.4211	86.162	0.217169	462.258	449.166	2.11703	61.4248	88.0779	0.214857	462.315	450.836	0.546339	61.4279	87.7836
65.8344	91.232	0.199834	466.82	458.288	0.44702	65.8398	91.4036	0.236256	466.825	462.7	2.55921	65.8389	92.9189	0.244907	466.777	461.143	1.17943	65.8307	93.6646	0.233038	466.817	455.412	2.69623	65.807	94.2702	0.217872	466.777	456.192	0.498136	65.8382	95.4722	0.219892	466.769	452.144	3.05134	65.8237	96.088	0.220278	466.769	450.257	2.5454	65.8356	98.1939	0.22123	466.825	452.399	0.795407	65.836	98.1511
70.5647	102.082	0.215347	473.389	460.786	0.718451	70.5707	102.166	0.262637	473.376	464.988	2.61965	70.5702	103.703	0.260783	473.308	463.293	0.928278	70.5674	104.533	0.257607	473.405	457.526	2.77501	70.5115	105.614	0.223883	473.308	458.416	0.642622	70.5688	106.231	0.242274	473.302	455.065	2.8865	70.5656	106.871	0.255562	473.302	452.804	2.36866	70.5662	108.889	0.237965	473.376	454.337	0.758314	70.5684	109.316
75.6233	113.179	0.234094	482.018	464.235	1.27029	75.6361	113.353	0.286557	481.968	467.633	2.34692	75.6336	114.588	0.283806	481.864	465.974	0.847196	75.6242	115.551	0.286745	482.071	460.419	2.94609	75.6035	116.312	0.272441	481.864	461.111	1.07704	75.6305	117.512	0.267721	481.857	458.416	3.24964	75.6305	117.875	0.272478	481.857	455.469	3.16395	75.6264	120.565	0.272054	481.968	456.843	0.780073	75.6301	119.997
81.0592	125.454	0.267667	486.526	465.665	1.45704	81.0649	124.986	0.311346	486.475	468.909	2.40068	81.0614	126.417	0.312887	486.37	467.45	0.758192	81.0595	126.929	0.314333	486.579	461.954	2.91751	81.0407	127.455	0.313846	486.37	462.483	1.15578	81.0654	128.931	0.269449	486.364	459.992	3.38051	81.0494	129.699	0.309189	486.364	457.019	3.32441	81.0556	132.381	0.304687	486.475	458.134	0.386806	81.0582	132.246
86.8767	136.896	0.25324	491.03	467.119	1.49095	86.889	136.788	0.320868	490.981	470.201	2.32343	86.8807	138.104	0.333385	490.876	468.861	0.593387	86.8885	138.657	0.32591	491.084	463.579	2.61144	86.8547	140.005	0.316628	490.876	463.783	1.29364	86.8796	141.159	0.303774	490.869	461.399	3.49895	86.8763	141.24	0.305608	490.869	458.556	3.24829	86.8824	143.484	0.282364	490.981	459.414	0.274842	86.8813	143.307
93.122	148.873	0.270327	495.537	468.404	1.38839	93.1303	148.835	0.354076	495.488	471.739	2.34428	93.1303	149.889	0.348974	495.383	470.027	0.569458	93.1306	150.77	0.376787	495.59	465.029	2.47835	93.0937	152.439	0.351724	495.383	464.939	1.42518	93.1278	152.322	0.2991	495.375	462.178	4.47408	93.1284	152.944	0.325116	495.375	459.18	4.12319	93.1227	155.4	0.306502	495.488	460.918	0.256022	93.1287	155.196
99.806	162.272	0.302246	500.043	469.768	1.28461	99.8157	161.949	0.378853	499.993	473.124	2.1971	99.8164	162.943	0.373108	499.889	471.74	0.607394	99.8161	163.587	0.389565	500.095	466.32	2.53888	99.7711	165.191	0.356851	499.889	466.655	1.24741	99.8095	165.437	0.328394	499.882	463.879	3.58517	99.8083	165.926	0.352965	499.882	461.084	3.5238	99.8084	168.41	0.336488	499.993	462.123	0.277997	99.812	168.276
106.98	175.417	0.316358	504.549	471.035	1.11212	106.988	175.238	0.408537	504.499	474.097	2.1761	106.985	176.231	0.404258	504.395	472.949	0.716094	106.985	176.907	0.412299	504.601	467.675	2.70992	106.931	178.353	0.392868	504.395	467.836	1.35232	106.983	178.492	0.346483	504.388	465.588	3.52712	106.979	178.772	0.378407	504.388	462.88	3.26255	106.981	181.286	0.350998	504.499	463.14	0.0932022	106.984	181.333
114.672	189.133	0.324802	509.052	472.534	0.96224	114.686	188.465	0.431887	509.003	475.468	1.96941	114.685	189.292	0.436624	508.899	474.261	0.702891	114.679	190.17	0.432834	509.105	468.92	2.65754	114.625	191.226	0.396337	508.899	469.022	1.69049	114.678	191.774	0.358259	508.891	466.802	3.51252	114.676	191.871	0.388576	508.891	464.264	3.26429	114.672	194.215	0.379252	509.003	464.476	0.645747	114.675	194.516
122.911	202.371	0.350202	513.556	473.975	0.949669	122.922	202.054	0.446471	513.508	476.679	1.88563	122.925	202.54	0.441619	513.402	475.611	0.869202	122.921	203.291	0.447369	513.61	470.283	2.73775	122.857	204.14	0.404124	513.402	470.32	1.79141	122.914	204.645	0.401351	513.396	468.306	3.79295	122.917	204.883	0.414486	513.396	465.843	3.22409	122.914	206.686	0.401901	513.508	465.738	0.678848	122.917	206.99
131.755	216.144	0.357057	518.06	475.253	1.02579	131.765	216.032	0.480256	518.011	478.14	1.80534	131.767	216.549	0.473451	517.907	476.805	0.924584	131.759	217.494	0.489264	518.114	471.486	2.66661	131.695	218.237	0.449237	517.907	471.41	1.79848	131.76	218.539	0.422856	517.9	469.24	3.86076	131.756	218.421	0.449858	517.9	466.687	3.43954	131.755	220.045	0.424773	518.011	467.02	0.542855	131.752	220.858
141.216	229.937	0.367173	526.769	477.64	0.890191	141.231	229.703	0.485058	526.647	480.65	2.34167	141.229	230.547	0.487848	526.505	479.442	1.57555	141.219	231.255	0.502998	526.823	473.75	2.87713	141.155	231.25	0.464356	526.505	474.183	1.2315	141.217	231.413	0.416627	526.497	471.596	4.42518	141.214	231.778	0.450488	526.497	468.585	3.83393	141.205	233.209	0.424082	526.647	469.692	0.754551	141.218	233.716
151.404	242.662	0.379441	533.377	479.449	0.760726	151.398	243.507	0.538207	533.217	482.606	2.0328	151.39	243.522	0.505023	533.056	481.132	1.21529	151.382	244.402	0.527785	533.43	475.573	3.06392	151.312	244.165	0.477739	533.056	475.947	1.31409	151.388	245.054	0.443984	533.049	473.552	3.16461	151.413	245.387	0.486874	533.049	470.514	3.17247	151.384	246.138	0.439712	533.217	471.122	0.906272	151.397	246.53
162.279	257.544	0.397548	537.88	480.588	0.827638	162.263	257.923	0.566003	537.718	483.763	2.14973	162.266	257.63	0.541863	537.557	482.385	0.943522	162.268	258.251	0.56079	537.931	476.751	2.80914	162.21	258.174	0.487224	537.557	477.143	1.35659	162.272	258.519	0.467256	537.551	474.649	3.41514	162.275	259.017	0.508221	537.551	471.323	3.41409	162.265	260.046	0.483423	537.718	471.954	0.906603	162.261	260.194
173.937	272.154	0.426322	542.382	481.765	0.937421	173.928	271.805	0.553873	542.22	484.932	2.06045	173.936	271.532	0.561316	542.058	483.428	0.716618	173.934	272.054	0.577921	542.435	477.829	3.00016	173.874	272.3	0.517408	542.058	478.09	1.60055	173.937	271.97	0.481399	542.052	475.069	3.23516	173.945	272.431	0.522712	542.052	471.942	3.80742	173.939	272.402	0.478328	542.22	473.089	1.08188	173.941	273.188
186.436	285.89	0.42437	546.885	482.955	0.775262	186.434	286.165	0.589101	546.724	486.033	2.03286	186.435	285.474	0.591243	546.561	484.713	0.666832	186.434	285.908	0.606433	546.939	478.727	2.93846	186.356	285.931	0.532453	546.561	479.313	1.16573	186.439	286.08	0.517	546.556	477.275	3.06841	186.44	286.271	0.552884	546.556	474.229	3.14587	186.435	286.179	0.510618	546.724	474.063	1.22409	186.44	286.828
199.845	299.827	0.448527	551.385	484.118	0.877978	199.863	299.998	0.630686	551.224	487.243	1.98267	199.854	298.942	0.621455	551.062	485.718	0.495674	199.863	299.596	0.6318	551.438	479.41	2.32222	199.753	298.958	0.553919	551.062	480.29	1.01693	199.861	299.178	0.534688	551.057	478.591	2.82697	199.87	298.826	0.576349	551.057	475.575	3.00094	199.853	299.125	0.53076	551.224	475.116	1.18795	199.866	299.932
214.181	313.491	0.465956	555.886	485.175	0.912404	214.174	313.954	0.652264	555.728	488.345	2.0048	214.179	312.315	0.640391	555.565	486.952	0.468	214.188	312.722	0.658305	555.94	480.633	2.71512	214.113	312.331	0.571094	555.565	481.485	0.979848	214.186	312.178	0.537622	555.559	479.822	2.49706	214.189	311.609	0.589917	555.559	476.886	2.85162	214.184	311.738	0.543925	555.728	476.415	1.40917	214.193	312.572
229.564	327.798	0.483299	560.385	486.196	0.714365	229.559	328.402	0.689652	560.227	489.405	1.73546	229.564	326.582	0.664608	560.063	488.023	0.343968	229.577	326.593	0.679087	560.438	481.729	2.71083	229.498	326.289	0.588134	560.063	482.551	1.2728	229.574	325.801	0.559439	560.059	480.694	2.59478	229.575	325.18	0.610714	560.059	477.681	3.43443	229.568	324.876	0.568596	560.227	477.281	1.3925	229.581	325.699
246.046	341.177	0.49644	564.889	487.17	0.847487	246.04	341.757	0.69376	564.73	490.471	1.78858	246.049	338.986	0.686667	564.568	489.207	0.190684	246.063	339.353	0.715493	564.942	482.672	2.46851	245.983	338.746	0.621716	564.568	483.691	1.30917	246.055	338.65	0.585879	564.563	482.576	3.00264	246.059	337.64	0.632061	564.563	479.501	3.70635	246.049	337.26	0.581726	564.73	478.167	1.16728	246.068	337.94
263.7	354.65	0.521236	569.386	487.885	0.770474	263.701	354.917	0.722522	569.225	491.405	1.75737	263.71	352.478	0.715559	569.064	490.345	0.195885	263.729	352.501	0.743396	569.44	483.868	2.37619	263.649	351.667	0.637183	569.064	484.644	1.295	263.722	351.472	0.613102	569.059	483.558	2.61217	263.726	350.033	0.665173	569.059	480.287	3.39298	263.717	349.665	0.604047	569.225	479.17	1.23348	263.735	350.37
282.615	371.098	0.686072	580.218	490.784	1.21043	282.614	372.481	1.06908	579.948	493.469	1.48141	282.646	367.895	0.829969	579.731	492.712	1.80484	282.661	369.011	0.984166	580.272	486.136	1.85224	282.588	366.869	0.730295	579.731	487.144	0.922541	282.641	367.371	0.920663	579.725	486.106	2.92269	282.666	365.077	0.758752	579.725	482.934	3.51673	282.646	364.411	0.706555	579.948	481.655	1.67112	282.673	365.455
302.954	383.92	0.741137	584.72	491.752	1.5297	303.005	382.408	0.766348	584.451	494.328	1.14594	303.01	379.9	0.758771	584.234	493.777	1.6306	303.01	382.19	1.06201	584.775	487.14	1.71047	302.906	378.588	0.678562	584.234	488.403	0.550699	303.019	377.893	0.644558	584.228	487.14	3.1401	303.035	376.493	0.691019	584.228	484.37	3.59928	303.018	375.382	0.631793	584.451	482.201	0.993141	303.042	376.397
			589.218	492.91	1.42381				588.948	495.145	1.12288				588.731	494.624	1.64512				589.272	487.784	1.57373				588.731	489.246	0.692267				588.725	488.3	2.90782				588.725	485.242	2.99631				588.948	483.129	0.835467
			593.721	493.34	1.31332				593.451	495.955	1.1795				593.234	495.442	1.61123				593.776	488.035	2.36229				593.234	490.033	0.728619				593.229	488.819	2.80252				593.229	485.972	3.30561				593.451	483.965	0.737394
			598.219	495.109	0.858003				597.951	496.789	1.23233				597.733	495.793	0.259203				598.274	489.715	2.00591				597.733	490.316	1.56591				597.728	489.813	2.77593				597.728	486.965	2.78653				597.951	484.976	0.659067
			602.721	495.905	0.978801				602.449	497.88	1.09329				602.233	497.428	1.12889				602.775	490.843	2.14592				602.233	491.945	0.592896				602.227	490.72	3.01273				602.227	487.88	2.9333				602.449	485.934	1.16671
			607.217	496.912	0.588809				606.946	498.816	1.35787				606.731	498.504	1.23361				607.27	491.648	2.58576				606.731	493.039	0.394332				606.725	491.461	3.03559				606.725	488.534	2.92193				606.946	486.711	0.927476
			611.717	497.838	0.415827				611.445	500.044	1.59488				611.23	499.242	1.36737				611.77	492.071	2.54079				611.23	493.987	0.294252				611.223	492.339	3.26932				611.223	489.402	3.16326				611.445	487.686	0.577478
			616.217	498.906	0.582339				615.947	500.707	1.72534				615.73	500.377	1.22639				616.27	493.074	2.46305				615.73	495.072	0.0816649				615.724	492.752	3.29104				615.724	490.031	3.51698				615.947	488.606	0.327595
			622.832	500.213	0.847477				622.525	502.582	1.7333				622.289	501.474	1.37013				622.886	494.339	2.35976				622.289	496.289	0.464912				622.283	493.749	2.81898				622.283	490.737	3.11463				622.525	490.042	0.760012
			631.566	501.796	0.770923				631.183	504.788	1.5066				630.913	502.713	1.4995				631.62	495.764	2.09153				630.913	497.556	0.892924				630.905	495.32	2.40679				630.905	491.416	2.79509				631.183	491.583	1.08177
			636.067	502.38	0.633988				635.686	505.931	1.57267				635.415	503.555	1.36369				636.122	496.534	2.19641				635.415	498.386	1.02772				635.41	496.295	2.37447				635.41	492.449	2.83809				635.686	492.504	1.02043
			640.568	503.116	0.73677				640.186	507.014	1.68863				639.914	504.639	1.37189				640.62	497.572	2.18881				639.914	499.402	1.23925				639.909	496.551	2.93144				639.909	492.78	3.88643				640.186	493.292	0.876898
			645.064	504.359	0.589001				644.684	508.06	1.77279				644.412	505.925	1.32261				645.118	498.225	1.90669				644.412	500.599	1.09188				644.407	497.785	2.90485				644.407	493.964	3.73069				644.684	494.009	0.715677
			649.562	505.26	0.527816				649.18	509.107	2.01949				648.907	507.068	1.64716				649.614	499.075	1.56666				648.907	501.859	0.944582				648.903	498.842	3.29353				648.903	495.076	4.10516				649.18	494.687	0.311862
			654.061	506.23	0.578445				653.681	510.048	2.16529				653.408	508.143	1.78156				654.116	499.948	1.17925				653.408	502.699	0.580357				653.403	499.875	3.53123				653.403	496.254	4.29786				653.681	495.867	0.923827
			658.557	507.22	0.336029				658.179	510.953	2.52173				657.906	509.628	1.91451				658.612	500.914	1.22672				657.906	503.551	0.569646				657.901	500.999	3.2135				657.901	497.376	3.82819				658.179	496.198	0.689145
			663.061	507.992	0.320804				662.68	512.192	2.66191				662.408	510.285	1.91894				663.114	501.392	1.02179				662.408	504.127	0.467666				662.404	501.856	3.41675				662.404	498.234	4.11754				662.68	497.261	0.495805
			667.556	508.715	0.255166				667.177	513.199	3.11829				666.905	511.216	2.16765				667.612	502.376	1.0082				666.905	504.809	0.522793				666.902	502.643	3.45995				666.902	499.035	4.19811				667.177	497.979	0.544641
			676.288	510.179	0.627619				675.833	515.125	4.19177				675.524	513.22	2.32196				676.343	503.562	1.01986				675.524	506.735	0.672095				675.52	502.421	5.12197				675.52	499.363	5.92717				675.833	499.653	1.02284
			682.905	511.538	0.755084				682.413	516.4	4.0467				682.085	514.172	1.0648				682.961	504.711	0.907012				682.085	507.63	0.546407				682.082	504.561	5.37477				682.082	501.479	6.24784				682.413	500.72	0.749338
			687.404	512.533	1.18802				686.914	517.33	4.11755				686.586	515.154	1.33374				687.459	505.522	0.777212				686.586	508.32	0.170863				686.582	504.928	4.49767				686.582	501.941	5.2956				686.914	501.222	0.286381
			691.905	513.275	0.634028				691.413	518.402	4.15453				691.084	516.492	0.956491				691.959	505.924	0.769632				691.084	509.272	0.711388				691.081	505.611	4.0962				691.081	502.572	5.07527				691.413	501.991	0.282596
			696.404	514.26	0.630437				695.914	519.151	4.49371				695.585	516.879	1.05315				696.459	505.984	0.304596				695.585	509.618	0.526999				695.581	505.885	4.22378				695.581	502.956	5.31118				695.914	502.781	0.527562
			700.904	515.275	0.559979				700.413	519.834	4.91306				700.084	517.8	1.12981				700.958	506.828	0.758896				700.084	510.399	0.833732				700.079	506.562	3.82649				700.079	503.311	5.02236				700.413	503.521	1.26871
			705.412	516.437	0.636958				704.92	520.623	4.96397				704.592	519.077	1.27525				705.466	507.865	0.559128				704.592	511.233	0.863277				704.588	507.142	4.01848				704.588	503.754	4.93877				704.92	504.329	1.47834
			709.911	517.407	0.332237				709.422	521.594	4.85986				709.093	519.952	1.81337				709.966	508.492	0.62946				709.093	511.904	1.11224				709.09	507.309	4.55838				709.09	504.226	5.28549				709.422	504.901	1.19911
			714.415	518.382	0.224592				713.926	522.428	4.65637				713.596	520.908	1.96987				714.469	509.215	0.588625				713.596	512.451	1.41548				713.594	508.175	4.40562				713.594	504.979	5.23287				713.926	505.142	0.729044
			718.917	519.326	0.303548				718.426	523.242	4.61386				718.097	521.87	2.22691				718.971	509.75	0.962623				718.097	513.174	1.62468				718.094	508.34	4.32694				718.094	505.289	4.97637				718.426	505.964	0.597974
			729.744	520.402	0.52664				729.143	525.518	4.50042				728.76	524.241	2.56478				729.798	511.047	1.24727				728.76	515.182	1.26878				728.757	510.462	4.58364				728.757	507.406	5.06431				729.143	507.919	2.36576
			734.249	521.296	0.174183				733.648	526.57	3.66175				733.263	524.816	2.31886				734.301	511.624	1.60449				733.263	515.653	1.06253				733.26	511.331	4.11776				733.26	508.451	5.14299				733.648	508.282	1.68823
			738.75	522.432	0.357391				738.15	527.47	3.78495				737.766	525.437	2.58386				738.805	511.992	2.07552				737.766	515.894	1.01489				737.762	512.701	4.07759				737.762	508.883	4.27956				738.15	508.671	1.26226
			743.251	523.417	0.46653				742.651	528.648	3.88337				742.266	526.144	2.55953				743.307	512.467	2.637				742.266	516.227	0.647555				742.263	513.093	4.01225				742.263	509.615	3.85654				742.651	509.371	1.28144
			747.752	524.634	0.820198				747.153	529.953	4.60741				746.768	526.795	2.33156				747.807	513.137	2.83374				746.768	517.768	2.15675				746.765	514.093	3.97616				746.765	510.584	3.90067				747.153	510.079	0.614064
			752.251	526.554	0.698213				751.65	531.056	4.58116				751.267	527.492	2.05085				752.305	514.094	2.11364				751.267	518.567	1.99381				751.264	515.202	4.08689				751.264	511.598	3.73919				751.65	510.338	0.920664
			756.752	527.887	1.00239				756.151	532.168	4.52997				755.768	528.561	1.7794				756.805	515.194	2.44766				755.768	520.662	4.53723				755.765	516.199	4.40443				755.765	512.436	3.67932				756.151	511.57	1.68563
			761.251	529.387	1.33609				760.649	533.498	4.4553				760.266	529.706	2.01739				761.304	515.991	2.83635				760.266	520.043	1.58219				760.264	517.623	4.20125				760.264	513.239	3.64463				760.649	512.624	2.60588
			765.755	530.913	1.55422				765.155	535.02	4.27095				764.772	530.703	1.73664				765.81	516.677	3.143				764.772	520.821	1.48059				764.769	518.22	3.85741				764.769	513.927	3.80754				765.155	512.382	1.55957
[truncated: 10 more columns]
